# Supplementary material for: Evolving Patterns of TPO-RA Use in Children: A Decade of Single-Centre Experience and Narrative Review
Source: Int J Mol Sci. 2026 Jun 7;27(12):5175. doi: 10.3390/ijms27125175 (PMC13300434; doi:10.3390/ijms27125175)
Supplement: Supplementary file 1 [file ijms-27-05175-s001.zip]

Archive with 1 entries (1 files):
- ijms-4332438-supplementary.xlsx
