# Supplementary material for: Evolving Patterns of TPO-RA Use in Children: A Decade of Single-Centre Experience and Narrative Review
Source: Int J Mol Sci. 2026 Jun 7;27(12):5175. doi: 10.3390/ijms27125175 (PMC13300434; doi:10.3390/ijms27125175)
Supplement: Supplementary file 1 [file ijms-27-05175-s001.zip › ijms-4332438-supplementary.xlsx]

## Sheet: S1
BASELINE CHARACTERISTICS									FIRST TPO-RA AGENT TREATMENT OUTCOME							SECOND TPO-RA AGENT TREATMENT OUTCOME AND FURTHER CHANGES					OVERALL TPO-RA TREATMENT OUTCOME						ADVERSE EVENTS PROFILE
Patient ID	Year of TPO-RA initiation	Sex [0 - female, 1 - male]	Diagnosis	Age at diagnosis [years]	Age at TPO-RA initiation [years]	Time from diagnosis to TPO-RA initiation [days]	Follow-up duration [days]	Rescue TPO-RA initiation [yes/no]	1st TPO-RA	IR1 [yes/no]	Time to IR1 [days]	CR1 [yes/no]	SR1 [yes/no/NE]	1st TPO-RA therapy status [ongoing/switched/discontinued/ND]	Reason for 1st TPO-RA therapy discontinuation/switch	2nd TPO-RA	IR2 [yes/no]	CR2 [yes/no]	SR2 [yes/no/NE]	Further changes	Overall TPO-RA therapy status [ongoing/discontinued]	Reason for TPO-RA therapy discontinuation	Bleeding during treatment [yes/no]	Type of bleeding	Survival status [alive/deceased]	Clinically relevant follow-up	Liver dysfunction [yes/no]	Thrombotic events [yes/no]	Cardiac events/QTc prolongation [yes/no]	Bone marrow fibrosis [yes/no]	Hypersensitivity [yes/no]	Cough [yes/no]	Gastrointestinal [yes/no]	Other [yes/no; if yes, specify]
P1	2018	1	ITP	11.33	12.83	547	1892	no	eltrombopag	no	NA	no	no	discontinued	lack of response	NA	NA	NA	NA	NA	discontinued	lack of response	no	NA	alive	clinical response to MMF ± IVIG followed by remission; transferred to adult care	no	no	no	no	no	no	no	no
P2	2019	1	ITP	6.38	6.69	112	2420	yes	eltrombopag	no	NA	no	no	switched	lack of response	romiplostim	no	no	no	re-challenge with eltrombopag, then re-switch to romiplostim; IR/CR/SR	ongoing	NA	yes	epistaxis	alive	-	no	no	no	no	no	no	no	no
P3	2019	1	ITP	12.12	13.13	369	1783	no	eltrombopag	no	NA	no	no	switched	lack of response	romiplostim	no	no	no	switch to avatrombopag; IR, no CR/SR	discontinued	lack of response	yes	mild mucosal bleeding	alive	romiplostim combined with MMF; acne possibly treatment-related; moderate reticulin fibrosis (MF-2) during avatrombopag therapy; no response to oseltamivir; transferred to adult care	no	no	no	yes	yes	no	no	no
P4	2019	0	ITP	5.63	6.8	425	2510	no	eltrombopag	yes	7	no	yes	ongoing	NA	NA	NA	NA	NA	NA	ongoing	NA	yes	epistaxis	alive	temporary treatment interruption due to hypertransaminasemia (CTCAE: grade 2)	yes	no	no	no	no	no	no	no
P5	2020	0	SAA	5.14	5.28	53	189	no	eltrombopag	no	NA	no	no	discontinued	death (before HSCT)	NA	NA	NA	NA	NA	discontinued	death (before HSCT)	no	NA	deceased	eltrombopag-associated cholestasis (CTCAE: grade 1); death before HSCT	yes	no	no	no	no	no	no	no
P6	2021	0	SAA	17.91	18.15	86	667	no	eltrombopag	no	NA	no	no	discontinued	HSCT	NA	NA	NA	NA	NA	discontinued	HSCT	no	NA	alive	-	no	no	no	no	no	no	no	no
P7	2021	1	SAA	12.21	12.46	90	1679	no	eltrombopag	no	NA	no	no	discontinued	HSCT	NA	NA	NA	NA	NA	discontinued	HSCT	no	NA	alive	B-ALL secondary to MDS diagnosed on day 334; allogeneic maternal HSCT performed 88 days later	no	no	no	no	no	no	no	no
P8	2022	0	ITP	11.14	12.3	424	1275	no	avatrombopag	yes	21	yes	yes	switched	drug unavailability	eltrombopag	no	no	no	switch to romiplostim; IR/CR, no SR	ongoing	NA	no	NA	alive	-	no	no	no	no	no	no	no	no
P9	2022	1	ITP	10.36	12.7	854	1519	no	eltrombopag	yes	21	yes	yes	discontinued	disease remission for over 2 years	romiplostim	yes	yes	NE	NA	ongoing	NA	no	NA	alive	relapse of thrombocytopenia and initiation of a 2nd TPO-RA two years after discontinuation of the 1st TPO-RA due to remission	no	no	no	no	no	no	no	no
P10	2022	0	poor graft function	3.73	4.47	273	287	no	eltrombopag	no	3	no	no	discontinued	lack of sustained response	NA	NA	NA	NA	NA	discontinued	lack of response	no	NA	deceased	-	no	no	no	no	no	no	no	no
P11	2023	0	ITP	4.62	7.09	901	1007	no	eltrombopag	yes	7	yes	yes	ongoing	NA	NA	NA	NA	NA	NA	ongoing	NA	no	NA	alive	-	no	no	no	no	no	no	no	no
P12	2023	1	SAA	10.43	10.78	128	972	no	eltrombopag	yes	8	yes	no	discontinued	HSCT	NA	NA	NA	NA	NA	discontinued	HSCT	no	NA	alive	HSCT performed 3 months after TPO-RA initiation	no	no	no	no	no	no	no	no
P13	2023	1	ITP	9.49	10.01	188	897	no	romiplostim	yes	7	yes	no	switched	lack of sustained response	eltrombopag	yes	yes	no	re-switch to romiplostim; IR/CR, no SR	ongoing	NA	no	NA	alive	ongoing combination therapy with MMF and romiplostim (13 months); prior mild transaminase elevation during eltrombopag + rituximab/prednisone (CTCAE: grade 2)	yes	no	no	no	no	no	no	no
P14	2023	0	ITP	16.41	17.84	520	63	no	romiplostim	yes	7	no	NE	ND	NA	NA	NA	NA	NA	NA	ND	NA	yes	menorrhagia	ND	-	no	no	no	no	no	no	no	no
P15	2023	1	ITP	0.27	0.28	4	1005	yes	romiplostim	yes	13	yes	yes	discontinued	disease remission	NA	NA	NA	NA	temporary combination with eltrombopag	discontinued	disease remission	no	NA	alive	intracerebral hemorrhage prior to TPO-RA initiation	no	no	no	no	no	no	no	no
P16	2024	0	ITP	6.81	7.72	335	621	no	eltrombopag	yes	7	yes	yes	ongoing	NA	NA	NA	NA	NA	NA	ongoing	NA	no	NA	alive	persistent platelet instability requiring intermittent eltrombopag interruption	no	no	no	no	no	no	no	no
P17	2024	1	ITP	8.84	14.14	1935	621	no	eltrombopag	yes	7	yes	yes	ongoing	NA	NA	NA	NA	NA	NA	ongoing	NA	no	NA	alive	steroid therapy ineffective during 3 years preceding TPO-RA initiation	no	no	no	no	no	no	no	anemia, eosinophilia
P18	2024	0	ITP	9.66	9.8	51	810	yes	eltrombopag	yes	7	yes	yes	ongoing	NA	NA	NA	NA	NA	NA	ongoing	NA	no	NA	alive	eltrombopag initiated as rescue therapy after CNS hemorrhage; MMF continued for 8 months	no	no	no	no	no	no	no	eosinophilia
P19	2024	1	ITP	5.49	10.25	1736	818	no	eltrombopag	yes	33	no	yes	discontinued	disease remission	NA	NA	NA	NA	NA	discontinued	disease remission	yes	epistaxis	alive	epistaxis requiring ENT intervention; concurrent asymptomatic hypertransaminasemia during MMF/prednisone (CTCAE: grade 1)	yes	no	no	no	no	no	no	no
P20	2024	0	ITP	7.55	8.07	187	733	no	eltrombopag	yes	7	no	yes	ongoing	NA	NA	NA	NA	NA	NA	ongoing	NA	yes	mucosal bleeding while brushing teeth	alive	-	no	no	no	no	no	no	no	anemia
P21	2024	0	poor graft function	17.55	17.73	64	537	no	eltrombopag	yes	2	yes	yes	discontinued	transition to hospice care	NA	NA	NA	NA	NA	discontinued	transition to hospice care	no	NA	deceased	adverse events difficult to attribute because of polypharmacy; immunosuppression unrelated to thrombocytopenia	no	no	no	no	no	no	no	no
P22	2024	1	ITP	14.76	16.15	505	468	no	romiplostim	yes	6	yes	no	switched	dose titration difficulty	eltrombopag	yes	yes	yes	NA	ongoing	NA	no	NA	alive	-	no	no	no	no	no	no	no	no
P23	2024	1	ITP	14.82	15.43	222	796	no	romiplostim	yes	7	yes	yes	ongoing	NA	NA	NA	NA	NA	NA	ongoing	NA	no	NA	alive	-	no	no	no	no	no	no	no	no
P24	2024	1	ITP	15.02	15.65	233	608	no	romiplostim	yes	7	yes	yes	ongoing	NA	NA	NA	NA	NA	NA	ongoing	NA	no	NA	alive	unstable platelet counts requiring intermittent treatment interruptions; rituximab added after ~1 year	no	no	no	no	no	no	no	no
P25	2024	1	IPD	0.09	0.36	99	489	yes	romiplostim	yes	30	yes	yes	ongoing	NA	NA	NA	NA	NA	NA	ongoing	NA	no	NA	alive	TPO-RA was initiated because of severe thrombocytopenia and gastrointestinal bleeding, with the anticipated lack of efficacy of immunosuppressive therapy; TPO-RA-related moderate anemia (CTCAE: grade 2) and leukocytosis with eosinophilia (CTCAE: grade 1)	no	no	no	no	no	no	no	anemia, leukocytosis
P26	2025	1	ITP	12.79	13.57	282	186	no	eltrombopag	yes	7	yes	yes	ongoing	NA	NA	NA	NA	NA	NA	ongoing	NA	no	NA	alive	-	no	no	no	no	no	no	no	no
P27	2025	0	ITP	7.15	7.93	285	385	no	eltrombopag	yes	8	yes	yes	discontinued	disease remission	NA	NA	NA	NA	NA	discontinued	disease remission	no	NA	alive	-	no	no	no	no	no	no	no	no
P28	2025	0	ITP	10.53	10.67	53	154	yes	eltrombopag	no	NA	no	no	switched	lack of response	romiplostim	no	no	no	eltrombopag resumed in combination; IR/CR	ongoing	NA	yes	epistaxis	alive	remission after combination therapy with rituximab	no	no	no	no	no	no	no	no
P29	2025	0	ITP	15.94	15.97	10	446	yes	eltrombopag	yes	18	yes	yes	discontinued	disease remission	NA	NA	NA	NA	NA	discontinued	disease remission	no	NA	alive	remission after combination therapy with MMF	no	no	no	no	no	no	no	no
P30	2025	0	SAA	13.59	13.91	117	167	no	eltrombopag	yes	12	no	NE	discontinued	HSCT	NA	NA	NA	NA	NA	discontinued	HSCT	no	NA	alive	-	no	no	no	no	no	no	no	no
P31	2025	1	ITP	13.89	14.65	277	281	no	romiplostim	yes	7	yes	yes	ongoing	NA	NA	NA	NA	NA	NA	ongoing	NA	no	NA	alive	-	no	no	no	no	no	no	no	no
P32	2025	1	ITP	14.55	15.5	344	293	no	romiplostim	yes	7	yes	yes	ongoing	NA	NA	NA	NA	NA	NA	ongoing	NA	no	NA	alive	-	no	no	no	no	no	no	no	no
P33	2025	1	ITP	5.24	5.87	231	453	no	romiplostim	yes	6	yes	no	ongoing	NA	NA	NA	NA	NA	NA	ongoing	NA	no	NA	alive	-	no	no	no	no	no	no	no	no
P34	2025	0	ITP	4.17	4.49	116	119	yes	romiplostim	yes	2	yes	NE	ongoing	NA	NA	NA	NA	NA	NA	ongoing	NA	no	NA	alive	rapid response possibly supported by concomitant IVIG	no	no	no	no	no	no	no	no
P35	2026	1	ITP	2.58	2.64	21	81	yes	romiplostim	yes	13	yes	NE	discontinued	disease remission	NA	NA	NA	NA	NA	discontinued	disease remission	no	NA	alive	-	no	no	no	no	no	no	no	no
Legend: TPO-RA - thrombopoietin receptor agonist; IR - initial response (platelet count >50 × 10⁹/L); CR - complete response (platelet count >100 × 10⁹/L in the absence of clinically relevant bleeding); SR - sustained response (platelet count >50 × 10⁹/L during at least 75% of follow-up visits over a 6-month period); NE - not evaluable; ND - no data; NA - not applicable; AE - adverse event; ITP -…
